# Supplementary material for: Limited Changes in Red Blood Cell Parameters After Probiotic Supplementation in Depressive Individuals: Insights from a Secondary Analysis of the PRO-DEMET Randomized Controlled Trial
Source: J Clin Med. 2025 Jan 5;14(1):265. doi: 10.3390/jcm14010265 (PMC11721667; doi:10.3390/jcm14010265)
Supplement: Supplementary file 1 [file jcm-14-00265-s001.zip]

Archive with 1 entries (1 files):
- jcm-3390487-supplementary.pdf
